# Supplementary material for: Impact of a UV-C Scalable Reactor on the Chemical and Sensory Quality of Peppercorns
Source: Foods. 2025 Aug 29;14(17):3056. doi: 10.3390/foods14173056 (PMC12428542; doi:10.3390/foods14173056)
Supplement: Supplementary file 1 [file foods-14-03056-s001.zip]

Archive with 1 entries (1 files):
- foods-3824577-supplementary.pdf
